# Supplementary material for: Crosstalk-Free Excitation Scheme for Quantitative OH Laser-Induced Fluorescence in Environments Containing Excited CO
Source: Appl Spectrosc. 2022 Apr 25;76(7):851–5. doi: 10.1177/00037028221088591 (PMC9289968; doi:10.1177/00037028221088591)
Supplement: Supplemental Material - Crosstalk-Free Excitation Scheme for Quantitative OH Laser-Induced Fluorescence in Environments Containing Excited CO [file sj-tex-1-asp-10.1177_00037028221088591.tex]

% sage_latex_guidelines.tex V1.20, 14 January 2017

\documentclass[Afour,sagev,times, doublespace]{sagej}

\usepackage{moreverb,url}
\usepackage[version=4]{mhchem}
\usepackage{textgreek}
\usepackage[colorlinks,bookmarksopen,bookmarksnumbered,citecolor=blue,urlcolor=blue,linkcolor=blue]{hyperref}
\usepackage[capitalise,nameinlink,sort&compress]{cleveref}


\newcommand\BibTeX{{\rmfamily B\kern-.05em \textsc{i\kern-.025em b}\kern-.08em
T\kern-.1667em\lower.7ex\hbox{E}\kern-.125emX}}


\def\volumeyear{2021}

\begin{document}

\runninghead{Budde and Engeln}

\title{Crosstalk-Free Excitation Scheme for Quantitative OH Laser-Induced Fluorescence (LIF) in Environments Containing Excited CO - Supplemental Material}

\author{Maik Budde\affilnum{1,2} and Richard Engeln\affilnum{1}}

\affiliation{\affilnum{1}Department of Applied Physics, Eindhoven University of Technology, 5600 MB Eindhoven, The Netherlands\\
\affilnum{2}Instituto de Plasmas e Fusão Nuclear, Instituto Superior Técnico, Universidade de Lisboa, Portugal}

\corrauth{Maik Budde, Department of Applied Physics,
Eindhoven University of Technology,
5600 MB Eindhoven,
De Zaale, The Netherlands.}

\email{m.budde@tue.nl}

\maketitle

\textbf{Confirmation of LIF in the CO TPS\label{ssec:confirmation}}\\
In the main text strong evidence is given that LIF in the TPS of CO is observed when conducting OH LIF experiments with an excitation laser wavelength around 283nm. This conclusion can be further supported by changing the detected wavelength range.
\begin{figure}[h]
	\centering
	\includegraphics[width=0.49\textwidth]{ExcSpecCollectionWlNew.pdf}
	\caption{Excitation spectra for different detection windows that contain either the \{0,1\}, the \{0,2\} or the \{0,3\} band head of the CO TPS for no admixed but only residual water in the \ce{CO2} glow discharge while the plasma is on.\label{fig:excspecdetectwl}}
\end{figure}
\noindent
The solid line in \cref{fig:excspecdetectwl} is measured under the same conditions as the one for residual water only, i.e. $<$0.1\% admixture,  in the first figure of the main manuscript where the \{0,2\} band head of the CO TPS is detected that is overlapping with the (0,0) and (1,1) band of OH. The dashed and the dotted lines also show the excitation spectra but now with the detection set to two other band heads of the TPS, namely the \{0,1\} at 2974.49\AA$\,$ and the \{0,3\} at 3302.76\AA.\cite{krupenie_band_1966} As explained in the main text, the precise amount of water is not known but the residual water has been \textit{refreshed} before the measurements by adding a humid gas stream for a period of time.\\
\newline\noindent
From the agreement of the three spectra in \cref{fig:excspecdetectwl} over a wide wavelength range it is confirmed that indeed LIF on the TPS of CO is observed. The ongoing processes are then as follows. At first, transitions in the \{0,0\} band of the CO TPS are excited by the laser radiation around 283nm together with the (0,1) band of OH.\cite{dilecce_laser_2015} From the $\mathrm{CO\{b^{3}\Sigma^{+},v^{\prime}=0\}}$ state  the molecules relax back to the triplet ground state $\mathrm{CO\{a^{3}\Pi,v=0,1,2,3...\}}$ as illustrated in \cref{fig:excspecdetectwl}. The biggest difference between the excitation spectra can be seen around 2830.2\AA. This can be explained by the lack of OH emission for detection of the two band heads of CO other than the \{0,2\}. 


\bibliographystyle{SageV}

\begin{thebibliography}{10}
	\providecommand{\url}[1]{\texttt{#1}}
	\providecommand{\urlprefix}{URL }
	\expandafter\ifx\csname urlstyle\endcsname\relax
	\providecommand{\doi}[1]{DOI:\discretionary{}{}{}#1}\else
	\providecommand{\doi}{DOI:\discretionary{}{}{}\begingroup
		\urlstyle{rm}\Url}\fi
	\providecommand{\eprint}[2][]{\url{#2}}
	
	\bibitem{dilecce_laser_2015}
	G. Dilecce, L.M. Martini, P. Tosi, M. Scotoni, S. De~Benedictis.
	\newblock "Laser Induced Fluorescence in Atmospheric Pressure Discharges".
	\newblock \emph{Plasma Sources Sci. Technol.} 2015. 24(3): 034007.
	\newblock \doi{10.1088/0963-0252/24/3/034007}.
			
	\bibitem{krupenie_band_1966}
	P.H. Krupenie.
	\newblock \emph{The Band Spectrum of Carbon Monoxide}.
	\newblock Washington D.C.: United States. Government Printing Office, 1966.
										
\end{thebibliography}

\end{document}
